# Supplementary material for: The Application of Mixed Organic and Inorganic Fertilizers Drives Soil Nutrient and Bacterial Community Changes in Teak Plantations
Source: Microorganisms. 2022 May 2;10(5):958. doi: 10.3390/microorganisms10050958 (PMC9145699; doi:10.3390/microorganisms10050958)
Supplement: Supplementary file 1 [file microorganisms-10-00958-s001.zip]

Archive with 1 entries (1 files):
- microorganisms-1678155-supplementary.pdf
